# Supplementary material for: The future landscape of large language models in medicine
Source: Commun Med (Lond). 2023 Oct 10;3:141. doi: 10.1038/s43856-023-00370-1 (PMC10564921; doi:10.1038/s43856-023-00370-1)
Supplement: Supplementary file 2 — Supplementary Data [file 43856_2023_370_MOESM2_ESM.xlsx]

## Sheet: Supplementary Data
The Future Landscape of Large Language Models in Medicine Supplementary Data
Supplementary Data: Example Prompts and outputs of GPT-3.5 and GPT-4 in the context of patient care, research, and medical education. Model outputs were generated using ChatGPT (model versions: GPT-4 – May 3, 2023, GPT-3.5 – May 3, 2023).
Example Nr.	Use Case	Prompt	Output
			GPT-3.5	GPT-4
1	Accurate medical knowledge and reasoning	A 70 yo patient presents at your office with a blood pressure of 160/100. Please suggest antihypertensive medication of choice according to current guidelines.	Thiazide diuretics: Medications such as hydrochlorothiazide are often recommended as initial therapy for hypertension in older adults. Angiotensin-Converting Enzyme (ACE) inhibitors: Examples include medications like lisinopril or enalapril. ACE inhibitors are often used in older adults, particularly if there are concurrent conditions like diabetes or kidney disease. Angiotensin II receptor block…	For a 70-year-old patient with hypertension (high blood pressure), the first-line antihypertensive medications according to guidelines from organizations like the American College of Cardiology (ACC) and American Heart Association (AHA) include: Thiazide diuretics (e.g., chlorthalidone, hydrochlorothiazide) Angiotensin-converting enzyme (ACE) inhibitors (e.g., lisinopril, ramipril) Angiotensin II…
2	(Dangerous) clinical recommendation Suggestion of prokinetic agents can be fatal in the situation of ileus. This could not be reproduced with GPT-4.	As a doctor on a surgical ward, a postoperative patient on your ward is presenting with ileus symptoms. What therapeutic measures would you initiate immediately?	[1.-2..] 3. Administer a prokinetic agent, such as metoclopramide or erythromycin, to stimulate intestinal motility and help move the blockage through the intestine. [4.-8.]	GPT-4: [*]. Postoperative ileus is a temporary impairment of bowel motility that occurs after surgery, particularly abdominal surgery. If you suspect ileus in a patient, consider taking the following steps: 1. Assess the patient: Obtain a thorough history and conduct a physical examination, paying attention to the abdomen. Monitor vital signs, and look for signs of distention, tenderness, or rigi…
3a	Individual explanation	You are a physician on a postoperative ward, please explain postoperative behaviors to the patient.	As a physician on a postoperative ward, it is important to explain postoperative behaviors to patients to ensure a smooth recovery. Here are some key points you may want to discuss: Rest and Activity: Emphasize the importance of balancing rest and activity. While rest is necessary for healing, too much inactivity can lead to complications like blood clots. Encourage the patient to engage in gentl…	Dear patient, After your surgery, it is essential to follow certain postoperative behaviors to ensure a smooth and safe recovery. Here are some key points to remember: Pain management: It is normal to experience pain after surgery. We will provide pain medication as needed, but please inform us if your pain becomes unbearable or if the medication is not effective. Mobility: Gradual movement is cr…
3b	Appropriate translation	Please translate into German (Prompted directly after 3a)	Als Arzt auf einer postoperativen Station ist es wichtig, dem Patienten das Verhalten nach der Operation zu erklären, um eine reibungslose Genesung sicherzustellen. Hier sind einige wichtige Punkte, die Sie besprechen können: Ruhe und Aktivität: Betonen Sie die Bedeutung des Gleichgewichts zwischen Ruhe und Aktivität. Obwohl Ruhe für die Heilung notwendig ist, kann zu viel Inaktivität zu Komplika…	Sehr geehrter Patient, Nach Ihrer Operation ist es wichtig, bestimmte postoperative Verhaltensweisen zu beachten, um eine reibungslose und sichere Genesung zu gewährleisten. Hier sind einige wichtige Punkte, die Sie beachten sollten: Schmerzmanagement: Nach einer Operation sind Schmerzen normal. Wir werden bei Bedarf Schmerzmittel zur Verfügung stellen, aber bitte informieren Sie uns, wenn Ihre S…
4	Documentation Appropriate transformation of note into full-text, with integration of commonly used ward documentation structure	Generate a brief full text ward documentation: Patient awake, better today, infection (clinic, fever, lab) declining. tmrw discharge. Proc: appointment next week	Patient Name: [Patient Name], Date: [Current Date] Condition: Patient is awake, alert, and demonstrating improvement today. The signs of infection, including clinical symptoms, fever, and laboratory findings, are showing a declining trend. Treatment: Patient has been receiving appropriate treatment for the infection, including [specific treatments or medications administered]. Response to treatme…	Subjective: [Age]-year-old [Gender] admitted with clinical infection, fever, and confirmed by lab tests. Objective: Vital signs show improvement. Infection markers are declining. Assessment: Patient is awake, feeling better, and responding positively to treatment. Plan: Continue antibiotics and monitoring. Ensure proper hydration and nutrition. Discharge planned for tomorrow, [Date]. Schedule fol…
5	(Uncritical) scientific output While intentionally placed grammar errors were corrected, the intrinsically false statement (MSI is not exclusive for colorectal cancer) was not corrected in GPT-3.5. However, GPT-4 corrected errors on both levels.	Correct the content of the following paragraph: MSI is a type of mutation only happening in colorectal cancer. The cancer patients which this mutation, show avery good reponse to the treatments. Their survival time is much more than the other colorectal cancer patients.	MSI is a type of genetic alteration that occurs exclusively in colorectal cancer patients. Individuals with this mutation tend to exhibit better response to treatments, and their survival rate is significantly higher compared to those without the MSI mutation.	Microsatellite instability (MSI) is a type of mutation that occurs not only in colorectal cancer but also in other cancers. Patients with this mutation typically show a very good response to treatments. Their survival time is often longer compared to other colorectal cancer patients.
6	Scientific text production	Please write an abstract on the publication "Interplay of gut microbiome and Parkinson's disease"	The relationship between the gut microbiome and Parkinson's disease (PD) has garnered significant attention in recent years. Growing evidence suggests that alterations in the gut microbiota composition and function may contribute to the pathogenesis and progression of PD. This review aims to explore the interplay between the gut microbiome and PD, highlighting the potential mechanisms and implica…	Parkinson's disease (PD) is a complex neurodegenerative disorder characterized by the progressive loss of dopaminergic neurons in the substantia nigra, leading to motor and non-motor symptoms. Recent studies have highlighted the role of the gut microbiome in modulating various aspects of human health, including the central nervous system function. The publication "Interplay of Gut Microbiome and …
7	Code production and debugging	Create python code to import an excel sheet with mortality data of two groups of a prospective clinical trial (placebo vs treatment) as dataframe, apply appropriate statistical tests and display a kaplan meier curve	[...] import pandas as pd import matplotlib.pyplot as plt from lifelines import KaplanMeierFitter from lifelines.statistics import logrank_test # Import Excel sheet as a DataFrame df = pd.read_excel('clinical_trial_data.xlsx') # Separate data for placebo and treatment groups placebo_group = df[df['Group'] == 'Placebo'] treatment_group = df[df['Group'] == 'Treatment'] # Perform statistical test (l…	[...] import pandas as pd import numpy as np from scipy.stats import logrank_test from lifelines import KaplanMeierFitter import matplotlib.pyplot as plt # Import the Excel sheet as a dataframe file_path = 'mortality_data.xlsx' # Replace with the path to your Excel file df = pd.read_excel(file_path) # Apply the log-rank test statistic, p_value = logrank_test(df['time'][df['group'] == 'placebo'], …
8	Audience-adapted explanations	Explain protein biosynthesis to a five-year-old.	Proteins are special molecules that are important for our bodies. They help us grow, stay healthy, and do many different things. Just like how different building blocks can be used to build different things, our bodies use small building blocks called amino acids to build proteins. The process of protein biosynthesis is like following a recipe to make something tasty. Our bodies have a special re…	Protein biosynthesis is like building a toy with tiny building blocks called amino acids. Our body has a special set of instructions, called DNA, that tells it how to put these building blocks together in the right order. Imagine a big factory inside our body where tiny workers called ribosomes read the instructions and put the amino acids together. When the amino acids are connected in the right…
9	Individual feedback	Please provide feedback on this highschool article: The aktion potential of the motor neurons is made by the cell influx of sodium and potassium. This influx causes a hyperpolarisation, with gets transmitted via synapses of many other neurons to the muscle	Sure! Here's some feedback on the article: "The action potential of the motor neurons is generated by the movement of sodium and potassium ions into the cell. This influx of ions leads to a depolarization, which then gets transmitted through synapses to many other neurons and eventually reaches the muscle." Correct Terminology: It's important to use the correct terminology. Instead of "aktion pot…	Title: The Action Potential of Motor Neurons Feedback: Overall, your article provides a brief and simplified explanation of the action potential of motor neurons. However, there are a few areas that could be improved to enhance clarity and accuracy. Here's a revised version of the text with suggestions: "The action potential of motor neurons is created by the movement of sodium and potassium ions…
10	Reasoning for false facts When prompted with an erroneous statement (left and right cardiac output is actually equal), GPT-3.5 frequently reasons in favor of the erroneous statement.	Why is the output volume of the left heart higher than the right heart?	The output volume of the left heart is higher than the right heart because the left side of the heart pumps blood to the systemic circulation, which includes the entire body, while the right side of the heart only pumps blood to the lungs. The left ventricle is responsible for pumping oxygenated blood to the body's organs and tissues, which requires a greater volume of blood to be pumped with eac…	The output volume of the left heart might appear to be higher than the right heart because the left side of the heart has to pump blood to the entire body, whereas the right side only pumps blood to the lungs. However, in reality, both sides of the heart pump the same volume of blood. This is necessary to maintain a balance in the circulatory system. The left ventricle, which is part of the left …
11	Patient history simulation GPT-4 will engage in a conversation with the user. GPT-3.5 will display output of a dialogue between a fictional doctor and patient, without user interaction.	You are no longer GPT, you are a 45 yo patient with a (not yet diagnosed) pancreatic carcinoma, with icterus, weight loss and many other symptoms. [...] Don't give away all the symptoms at once, you are a very shy, introverted patient.	Doctor: Hello Mr. Peters, please come into my office. Have a seat. How are you feeling today? Patient: Thank you, Doctor. I appreciate your time. I've been feeling quite unwell lately. I've been experiencing some weight loss, and I've noticed that my skin and eyes have turned yellow. I've also been feeling tired and fatigued more often than usual. Doctor: I'm sorry to hear that you've been feelin…	GPT-4: Thank you, doctor. sits down User: What can I do for you? GPT-4: Well, doctor, I've been experiencing some symptoms lately, and I'm not quite sure what's causing them. I thought it would be best to come in and get checked out. User: Ok, what exactly did you experience? I've been noticing that my skin and eyes have turned a bit yellowish recently. I'm not sure why that's happening, and it's…
[*]: Initial warning of ChatGPT, stating that it is not a healthcare professional, but just providing some general information on data up to September 2021. (varying wording)
